# Supplementary material for: Single transcript unit CRISPR 2.0 systems for robust Cas9 and Cas12a mediated plant genome editing
Source: Plant Biotechnol J. 2019 Jan 17;17(7):1431–45. doi: 10.1111/pbi.13068 (PMC6576101; doi:10.1111/pbi.13068)
Supplement: Supplementary file 2 — Table S1 Oligos used in this study [file PBI-17-1431-s003.xlsx]

## Sheet: Sheet1
Name	Sequence (5’-3’)	Experiment
OsPDS-sgRNA01-F1	gtgtGTTGGTCTTTGCTCCTGCAG	Anneal to make OsPDS-sgRNA01 for the dual promoter Cas9 system
OsPDS-sgRNA01-F2	cggaGTTGGTCTTTGCTCCTGCAG	Anneal to make OsPDS-sgRNA01 for the STU-Cas9-RZ system
OsPDS-sgRNA01-F3	gcagGTTGGTCTTTGCTCCTGCAG	Anneal to make OsPDS-sgRNA01 for the STU-Cas9-Csy4 system
OsPDS-sgRNA01-F4	tgcaGTTGGTCTTTGCTCCTGCAG	Anneal to make OsPDS-sgRNA01 for the STU-Cas9-tRNA system
OsPDS-sgRNA01-R	aaacCTGCAGGAGCAAAGACCAAC	Anneal to make OsPDS-sgRNA01
OsPDS-sgRNA02-F1	gtgtCTTGAGCTTCAACATAAGCT	Anneal to make OsPDS-sgRNA02 for the dual promoter Cas9 system
OsPDS-sgRNA02-F2	cggaCTTGAGCTTCAACATAAGCT	Anneal to make OsPDS-sgRNA02 for the STU-Cas9-RZ system
OsPDS-sgRNA02-F3	gcagCTTGAGCTTCAACATAAGCT	Anneal to make OsPDS-sgRNA02 for the STU-Cas9-Csy4 system
OsPDS-sgRNA02-F4	tgcaCTTGAGCTTCAACATAAGCT	Anneal to make OsPDS-sgRNA02 for the STU-Cas9-tRNA system
OsPDS-sgRNA02-R	aaacAGCTTATGTTGAAGCTCAAG	Anneal to make OsPDS-sgRNA02
OsDEP1-sgRNA01-F1	gtgtATGAGCTGCAAGAACAATTG	Anneal to make OsDEP1-sgRNA01 for the dual promoter Cas9 system
OsDEP1-sgRNA01-F2	cggaATGAGCTGCAAGAACAATTG	Anneal to make OsDEP1-sgRNA01 for the STU-Cas9-RZ system
OsDEP1-sgRNA01-F3	gcagATGAGCTGCAAGAACAATTG	Anneal to make OsDEP1-sgRNA01 for the STU-Cas9-Csy4 system
OsDEP1-sgRNA01-F4	tgcaATGAGCTGCAAGAACAATTG	Anneal to make OsDEP1-sgRNA01 for the STU-Cas9-tRNA system
OsDEP1-sgRNA01-R	aaacCAATTGTTCTTGCAGCTCAT	Anneal to make OsDEP1-sgRNA01
OsDEP1-sgRNA02-F1	gtgtAACTGCAGTGCGTGCTGCGC	Anneal to make OsDEP1-sgRNA02 for the dual promoter Cas9 system
OsDEP1-sgRNA02-F2	cggaAACTGCAGTGCGTGCTGCGC	Anneal to make OsDEP1-sgRNA02 for the STU-Cas9-RZ system
OsDEP1-sgRNA02-F3	gcagAACTGCAGTGCGTGCTGCGC	Anneal to make OsDEP1-sgRNA02 for the STU-Cas9-Csy4 system
OsDEP1-sgRNA02-F4	tgcaAACTGCAGTGCGTGCTGCGC	Anneal to make OsDEP1-sgRNA02 for the STU-Cas9-tRNA system
OsDEP1-sgRNA02-R	aaacGCGCAGCACGCACTGCAGTT	Anneal to make OsDEP1-sgRNA02
OsYSA-sgRNA01-F1	gtgtGCGCGCCACCTCGGCCGAAG	Anneal to make OsYSA-sgRNA01 for the dual promoter Cas9 system
OsYSA-sgRNA01-F2	cggaGCGCGCCACCTCGGCCGAAG	Anneal to make OsYSA-sgRNA01 for the STU-Cas9-RZ system
OsYSA-sgRNA01-F3	gcagGCGCGCCACCTCGGCCGAAG	Anneal to make OsYSA-sgRNA01 for the STU-Cas9-Csy4 system
OsYSA-sgRNA01-F4	tgcaGCGCGCCACCTCGGCCGAAG	Anneal to make OsYSA-sgRNA01 for the STU-Cas9-tRNA system
OsYSA-sgRNA01-R	aaacCTTCGGCCGAGGTGGCGCGC	Anneal to make OsYSA-sgRNA01
OsYSA-sgRNA02-F1	gtgtCCGCGACGAGCACCTTCATG	Anneal to make OsYSA-sgRNA02 for the dual promoter Cas9 system
OsYSA-sgRNA02-F2	cggaCCGCGACGAGCACCTTCATG	Anneal to make OsYSA-sgRNA02 for the STU-Cas9-RZ system
OsYSA-sgRNA02-F3	gcagCCGCGACGAGCACCTTCATG	Anneal to make OsYSA-sgRNA02 for the STU-Cas9-Csy4 system
OsYSA-sgRNA02-F4	tgcaCCGCGACGAGCACCTTCATG	Anneal to make OsYSA-sgRNA02 for the STU-Cas9-tRNA system
OsYSA-sgRNA02-R	aaacCATGAAGGTGCTCGTCGCGG	Anneal to make OsYSA-sgRNA02
BE-OsROC5-gRNA04-F	tgcagcagctggctgagggtgcat	Anneal to make OsROC5-sgRNA04
BE-OsROC5-gRNA04-R	aaacatgcaccctcagccagctgc	Anneal to make OsROC5-sgRNA04
BE-OsROC5-gRNA05-F	tgcaagccagctgcttacaaaac	Anneal to make OsROC5-sgRNA05
BE-OsROC5-gRNA05-R	aaacgttttgtaagcagctggct	Anneal to make OsROC5-sgRNA05
BE-OsCDC48-sgRNA01-F	tgcaGACCAGCCAGCGTCTGGCGC	Anneal to make OsCDC48-sgRNA01
BE-OsCDC48-sgRNA01-R	aaacGCGCCAGACGCTGGCTGGTC	Anneal to make OsCDC48-sgRNA01
OsDEP1-crRNA01-F	AAAAAATTTCTACTAAGTGTAGATctactgttgcaagtgctcaccca	Anneal to make OsDEP1-crRNA01
OsDEP1-crRNA01-R	AATTtgggtgagcacttgcaacagtagATCTACACTTAGTAGAAATT	Anneal to make OsDEP1-crRNA01
OsDEP1-crRNA02-F	AAAAAATTTCTACTAAGTGTAGATcagaaagagaaggaggcacagat	Anneal to make OsDEP1-crRNA02
OsDEP1-crRNA02-R	AATTatctgtgcctccttctctttctgATCTACACTTAGTAGAAATT	Anneal to make OsDEP1-crRNA02
OsROC5-crRNA01-F	AAAAAATTTCTACTAAGTGTAGATtgcttcctgcaatgccggtagac	Anneal to make OsROC5-crRNA01
OsROC5-crRNA01-R	AATTgtctaccggcattgcaggaagcaATCTACACTTAGTAGAAATT	Anneal to make OsROC5-crRNA01
OsROC5-crRNA02-F	AAAAAATTTCTACTAAGTGTAGATtaagcagctggctgagggtgcat	Anneal to make OsROC5-crRNA02
OsROC5-crRNA02-R	AATTatgcaccctcagccagctgcttaATCTACACTTAGTAGAAATT	Anneal to make OsROC5-crRNA02
OsPDS-F1	TAGGCAACATGTCACTTGGCTCTAGAG	Amplifying the OsPDS-sgRNA01 target site
OsPDS-R1	CTCCACTACAGACTGAGCACAAAGCTTC	Amplifying the OsPDS-sgRNA01 target site
OsPDS-F2	CAAGATTCCCAGAAGTACATCGTA	Amplifying the OsPDS-sgRNA02 target site
OsPDS-R2	GAGTACATGAAGCATTTCATCCTCA	Amplifying the OsPDS-sgRNA02 target site
OsYSA-F	ACTTCCTCCCTCTCCCTGT	Amplifying the OsYSA-sgRNA01/OsYSA-sgRNA02 target site
OsYSA-R	CGCCTTCATCAGTGTGTTG	Amplifying the OsYSA-sgRNA01/OsYSA-sgRNA02 target site
OsDEP1-F	CTAGTCCAGGGATGTAATCATCTT	Amplifying the OsDEP1-sgRNA01/OsDEP1-sgRNA02 target site
OsDEP1-R	GCAGTTGCACTGGGACTTGA	Amplifying the OsDEP1-sgRNA01/OsDEP1-sgRNA02 target site
Cas9-OsPDS-HTS-F1	GGCAACATGTCACTTGGCTC	High-throughput sequencing primer without barcode for OsPDS-sgRNA01 site
Cas9-OsPDS-HTS-R1	GCGCTCTTGCAAAATGTCCT	High-throughput sequencing primer without barcode for OsPDS-sgRNA01 site
Cas9-OsPDS-HTS-F2	GCCATGGAGCTTTTATGTTGTCA	High-throughput sequencing primer without barcode for OsPDS-sgRNA02 site
Cas9-OsPDS-HTS-R2	TTCTAGCTTACAACACCTTCTCCT	High-throughput sequencing primer without barcode for OsPDS-sgRNA02 site
Cas9-OsYSA-HTS-F1	CGGGTTGACGCAGAAAGGA	High-throughput sequencing primer without barcode for OsYSA-sgRNA01 site
Cas9-OsYSA-HTS-R1	GCCGAGCTTGCGGATGA	High-throughput sequencing primer without barcode for OsYSA-sgRNA01 site
Cas9-OsYSA-HTS-F2	GGCCAGGAGCAGCTCCTCA	High-throughput sequencing primer without barcode for OsYSA-sgRNA02 site
Cas9-OsYSA-HTS-R2	GGTGTCTGCCTGAATGCCA	High-throughput sequencing primer without barcode for OsYSA-sgRNA02 site
Cas9-OsDEP1-HTS-F1	GCGGCTGAAATTACATGTAGAAAC	High-throughput sequencing primer without barcode for OsDEP1-sgRNA01 site
Cas9-OsDEP1-HTS-R1	ACAGGAGCACGAGCAGTTC	High-throughput sequencing primer without barcode for OsDEP1-sgRNA01 site
Cas9-OsDEP1-HTS-F2	CCAAACTGAGCTTTTACATGGTGA	High-throughput sequencing primer without barcode for OsDEP1-sgRNA02 site
Cas9-OsDEP1-HTS-R2	CACGATGTATCGCAGCATGA	High-throughput sequencing primer without barcode for OsDEP1-sgRNA02 site
OsCDC48-HTS-F	CGACATCCGCAAGTACCAGG	High-throughput sequencing primer without barcode for OsCDC48-sgRNA01 site
OsCDC48-HTS-R	AGTACACTGTTTCCCCGTATGT	High-throughput sequencing primer without barcode for OsCDC48-sgRNA01 site
Cas9-OsROC5-HTS-F2	GCTGCTGGTGAGTGCTGAT	High-throughput sequencing primer without barcode for OsROC5-sgRNA04/OsROC5-sgRNA05 site
Cas9-OsROC5-HTS-R2	ACCCATTGGGAGTGTCTTGC	High-throughput sequencing primer without barcode for OsROC5-sgRNA04/OsROC5-sgRNA05 site
Cas12a-OsDEP1-HTS-F1	GGCATAATAATCTGTACTACTGCCA	High-throughput sequencing primer without barcode for OsDEP1-crRNA01 site
Cas12a-OsDEP1-HTS-R1	GGGACTAGAGGCACTTTCAGA	High-throughput sequencing primer without barcode for OsDEP1-crRNA01 site
Cas12a-OsDEP1-HTS-F2	TGGTACAAAACATGACCCACT	High-throughput sequencing primer without barcode for OsDEP1-crRNA02 site
Cas12a-OsDEP1-HTS-R2	GGGACTAGAGGCACTTTCAGA	High-throughput sequencing primer without barcode for OsDEP1-crRNA02 site
Cas12a-OsROC5-HTS-F1	AGGTTTGGGCTAATGTCCTCC	High-throughput sequencing primer without barcode for OsROC5-crRNA01 site
Cas12a-OsROC5-HTS-R1	CACCTGTAGCTCAGCCTTCAT	High-throughput sequencing primer without barcode for OsROC5-crRNA01 site
Cas12a-OsROC5-HTS-F2	GCTGCTGGTGAGTGCTGAT	High-throughput sequencing primer without barcode for OsROC5-crRNA02 site
Cas12a-OsROC5-HTS-R2	ACCCATTGGGAGTGTCTTGC	High-throughput sequencing primer without barcode for OsROC5-crRNA02 site
