# Supplementary material for: Single transcript unit CRISPR 2.0 systems for robust Cas9 and Cas12a mediated plant genome editing
Source: Plant Biotechnol J. 2019 Jan 17;17(7):1431–45. doi: 10.1111/pbi.13068 (PMC6576101; doi:10.1111/pbi.13068)
Supplement: Supplementary file 3 — Supplemental files The plasmid maps of all the backbone vectors used in this study [file PBI-17-1431-s002.zip]

Archive with 6 entries (6 files):
- pbi13068-sup-0003-supinfoS1.gbk
- pbi13068-sup-0004-supinfoS2.gbk
- pbi13068-sup-0005-supinfoS3.gbk
- pbi13068-sup-0006-supinfoS4.gbk
- pbi13068-sup-0007-supinfoS5.gbk
- pbi13068-sup-0008-supinfoS6.gbk
