# Supplementary material for: Single transcript unit CRISPR 2.0 systems for robust Cas9 and Cas12a mediated plant genome editing
Source: Plant Biotechnol J. 2019 Jan 17;17(7):1431–45. doi: 10.1111/pbi.13068 (PMC6576101; doi:10.1111/pbi.13068)
Supplement: Supplementary file 3 — Supplemental files The plasmid maps of all the backbone vectors used in this study [file PBI-17-1431-s002.zip › pbi13068-sup-0006-supinfoS4.gbk]

LOCUS       Exported               15191 bp    DNA     circular     22-NOV-2018
FEATURES             Location/Qualifiers
     CDS             2013..5795
                     /note="NLS-LbCpf1-NLS"
     misc_feature    2491..2514
                     /note=" /label=%22LbCpf1-seq1"
     primer_bind     3120..3143
                     /note=" /label=%22LbCpf1-seq2"
     primer_bind     3693..3712
                     /note=" /label=%22LbCpf1-seq3"
     primer_bind     4326..4349
                     /note=" /label=%22LbCpf1-seq4"
     primer_bind     4961..4982
                     /note=" /label=%22LbCpf1-seq5"
     primer_bind     5153..5176
                     /note="TX222-F"
     misc_feature    5664..5669
                     /note="BpiI"
     primer_bind     5842..5872
                     /note="TX231-F"
     gene            complement(5853..6477)
                     /note="ccdB"
     primer_bind     complement(6456..6484)
                     /note="TX231-R"
     primer_bind     complement(6518..6532)
                     /note="TX222-R"
     terminator      6527..6776
                     /note="Hsp terminator"
     misc_feature    6777..6782
                     /note="SacI"
     misc_feature    6797..6821
                     /note="RB T-DNA repeat"
                     /note="right border repeat from nopaline C58 T-DNA"
     primer_bind     complement(6825..6847)
                     /note="ZY065-RB"
     CDS             8122..8751
                     /dnas_title="pVS1 StaA"
                     /codon_start=1
                     /product="stability protein from Pseudomonas plasmid pVS1"
                     /note="pVS1 StaA"
                     /translation="MKVIAVLNQKGGSGKTTIATHLARALQLAGADVLLVDSDPQGSA
                     RDWAAVREDQPLTVVGIDRPTIDRDVKAIGRRDFVVIDGAPQAADLAVSAIKAADFVL
                     IPVQPSPYDIWATADLVELVKQRIEVTDGRLQAAFVVSRAIKGTRIGGEVAEALAGYE
                     LPILESRITQRVSYPGTAAAGTTVLESEPEGDAAREVQALAAEIKSKLI"
     CDS             9185..10252
                     /dnas_title="pVS1 RepA"
                     /codon_start=1
                     /product="replication protein from Pseudomonas plasmid 
                     pVS1"
                     /note="pVS1 RepA"
                     /translation="GRKPSGPVQIGAALGDDLVEKLKAAQAAQRQRIEAEARPGESWQ
                     AAADRIRKESRQPPAAGAPSIRKPPKGDEQPDFFVPMLYDVGTRDSRSIMDVAVFRLS
                     KRDRRAGEVIRYELPDGHVEVSAGPAGMASVWDYDLVLMAVSHLTESMNRYREGKGDK
                     PGRVFRPHVADVLKFCRRADGGKQKDDLVETCIRLNTTHVAMQRTKKAKNGRLVTVSE
                     GEALISRYKIVKSETGRPEYIEIELADWMYREITEGKNPDVLTVHPDYFLIDPGIGRF
                     LYRLARRAAGKAEARWLFKTIYERSGSAGEFKKFCFTVRKLIGSNDLPEYDLKEEAGQ
                     AGPILVMRYRNLIEGEASAGS"
                     /note=""
     misc_feature    10856..10996
                     /note="bom"
                     /note="basis of mobility region from pBR322"
     rep_origin      complement(11182..11770)
                     /direction=LEFT
                     /note="ori"
                     /note="high-copy-number ColE1/pMB1/pBR322/pUC origin of 
                     replication"
     CDS             complement(11857..12651)
                     /dnas_title="KanR"
                     /codon_start=1
                     /gene="aphA-3"
                     /product="aminoglycoside phosphotransferase"
                     /note="KanR"
                     /note="confers resistance to kanamycin"
                     /translation="MAKMRISPELKKLIEKYRCVKDTEGMSPAKVYKLVGENENLYLK
                     MTDSRYKGTTYDVEREKDMMLWLEGKLPVPKVLHFERHDGWSNLLMSEADGVLCSEEY
                     EDEQSPEKIIELYAECIRLFHSIDISDCPYTNSLDSRLAELDYLLNNDLADVDCENWE
                     EDTPFKDPRELYDFLKTEKPEEELVFSHGDLGDSNIFVKDGKVSGFIDLGRSGRADKW
                     YDIAFCVRSIREDIGEEQYVELFFDLLGIKPDWEKIKYYILLDELF"
     misc_feature    13076..13100
                     /note="LB T-DNA repeat"
                     /note="left border repeat from nopaline C58 T-DNA"
     polyA_signal    13178..13352
                     /note="CaMV poly(A) signal"
                     /note="cauliflower mosaic virus polyadenylation signal"
     CDS             complement(13378..14403)
                     /dnas_title="Hyg"
                     /codon_start=1
                     /product="hygromycin phosphotransferase"
                     /note="Hyg"
                     /db_xref="GI:53829093"
                     /protein_id="AAU94554.1"
                     /translation="MKKPELTATSVEKFLIEKFDSVSDLMQLSEGEESRAFSFDVGGR
                     GYVLRVNSCADGFYKDRYVYRHFASAALPIPEVLDIGEFSESLTYCISRRAQGVTLQD
                     LPETELPAVLQPVAEAMDAIAAADLSQTSGFGPFGPQGIGQYTTWRDFICAIADPHVY
                     HWQTVMDDTVSASVAQALDELMLWAEDCPEVRHLVHADFGSNNVLTDNGRITAVIDWS
                     EAMFGDSQYEVANIFFWRPWLACMEQQTRYFERRHPELAGSPRLRAYMLRIGLDQLYQ
                     SLVDGNFDDAAWAQGRCDAIVRSGAGTVGRTQIARRSAAVWTDGCVEVLADSGNRRPS
                     TRPGSWR"
     promoter        complement(14442..15119)
                     /note="CaMV 35S promoter (enhanced)"
                     /note="cauliflower mosaic virus 35S promoter with a 
                     duplicated enhancer region"
     primer_bind     complement(287..307)
                     /label=fJG53_R
     promoter        9..2004
                     /note="ZmUbi1 promoter"
     primer_bind     676..695
                     /label=fJG53_F
     primer          complement(930..969)
                     /note="ZY226-H"
     primer_bind     1040..1058
                     /note="TX067-ZmUbi-1"
     primer_bind     complement(1165..1186)
                     /note="TX067-ZmUbi-2"
     primer_bind     1885..1904
                     /label=fJG54_F
     primer          1591..1643
                     /note="ZY226-I"
     primer_bind     1891..1913
                     /note="TX067-ZmUbi-F"
     polyA_signal    5795..5844
                     /note="polyA"
     repeat_region   6485..6504
                     /note="Lb 20nt DR"
BASE COUNT     3946 a   3723 c   3815 g   3707 t
ORIGIN      
          1 ggcgcgcctg cagtgcagcg tgacccggtc gtgcccctct ctTgagataa tgagcattgc
         61 atgtctaagt tataaaaaat taccacatat tttttttgtc acacttgttt gaagtgcagt
        121 ttatctatct ttatacatat atttaaactt tactctacga ataatataat ctatagtact
        181 acaataatat cagtgtttta gagaatcata taaatgaaca gttagacatg gtctaaagga
        241 caattgagta ttttgacaac aggactctac agttttatct ttttagtgtg catgtgttct
        301 cctttttttt tgcaaatagc ttcacctata taatacttca tccattttat tagtacatcc
        361 atttagggtt tagggttaat ggtttttata gactaatttt tttagtacat ctattttatt
        421 ctattttagc ctctaaatta agaaaactaa aactctattt tagttttttt atttaataat
        481 ttagatataa aatagaataa aataaagtga ctaaaaatta aacaaatacc ctttaagaaa
        541 ttaaaaaaac taaggaaaca tttttcttgt ttcgagtaga taatgccagc ctgttaaacg
        601 ccgtcgacga gtctaacgga caccaaccag cgaaccagca gcgtcgcgtc gggccaagcg
        661 aagcagacgg cacggcatct ctgtcgctgc ctctggaccc ctctcgagag ttccgctcca
        721 ccgttggact tgctccgctg tcggcatcca gaaattgcgt ggcggagcgg cagacgtgag
        781 ccggcacggc aggcggcctc ctcctcctct cacggcaccg gcagctacgg gggattcctt
        841 tcccaccgct ccttcgcttt cccttcctcg cccgccgtaa taaatagaca ccccctccac
        901 accctctttc cccaacctcg tgttgttcgg agcgcacaca cacacaacca gaActccccc
        961 aaatccaccc gtcggcacct ccgcttcaag gtacgccgct cgtcctcccc ccccccccct
       1021 ctctaccttc tcAagatcgg cgttccggtc catggttagg gcccggtagt tctacttctg
       1081 ttcatgtttg tgttagatcc gtgtttgtgt tagatccgtg ctActagcgt tcgtacacgg
       1141 atgcgacctg tacgtcagac acgttctgat tgctaacttg ccagtgtttc tctttgggga
       1201 atcctgggat ggctctagcc gttccgcaga cgggatcgat ttcatgattt tttttgtttc
       1261 gttgcatagg gtttggtttg cccttttcct ttatttcaat atatgccgtg cacttgtttg
       1321 tcgggtcatc ttttcatgct tttttttgtc ttggttgtga tgatgtggtc tggttgggcg
       1381 gtcgttcAag atcggagtag aattaattct gtttcaaact acctggtgga tttattaatt
       1441 ttggatctgt atgtgtgtgc catacatatt catagttacg aattgaagat gatggatgga
       1501 aatatcgatc taggataggt atacatgttg atgcgggttt tactgatgca tatacagaga
       1561 tgctttttgt tcgcttggtt gtgatgatgt ggtgtggttg ggcggtcgtt cattcgttcA
       1621 agatcggagt agaatactgt ttcaaactac ctggtgtatt tattaatttt ggaactgtat
       1681 gtgtgtgtca tacatcttca tagttacgag tttaagatgg atggaaatat cgatctagga
       1741 taggtataca tgttgatgtg ggttttactg atgcatatac atgatggcat atgcagcatc
       1801 tattcatatg ctctaacctt gagtacctat ctattataat aaacaagtat gttttataat
       1861 tattttgatc ttgatatact tggatgatgg catatgcagc agctatatgt ggattttttt
       1921 agccctgcct tcatacgcta tttatttgct tggtactgtt tcttttgtcg atgctcaccc
       1981 tgttgtttgg tgttacttCT GCAGcctgca ggatggctcc taagaagaag cggaaggttg
       2041 gtattcacgg ggtgcctgcg gcttcaaagc tcgagaaatt caccaactgt tattcgttga
       2101 gcaaaacact gcggtttaaa gcgattccag tcggcaagac tcaagagaat atagacaata
       2161 agcggctgtt ggtggaagat gaaaagcgcg cggaagacta caaaggggtg aagaagttgt
       2221 tggacagata ctacctctct tttatcaatg atgtcttgca ctcaatcaaa ttgaagaatc
       2281 tgaacaacta catctccctc ttcagaaaga aaacaaggac agaaaaggag aataaggaac
       2341 ttgaaaattt ggagatcaat ctgaggaaag agatcgcgaa agcctttaaa ggcaacgaag
       2401 gatacaaaag tctgttcaag aaggatataa ttgagacaat tttgccagag ttcctcgatg
       2461 acaaggacga gattgcgctg gtcaattcgt tcaacggatt cacaacagca ttcacaggct
       2521 tctttgataa tcgggaaaat atgttctctg aggaggcaaa gtccacttct attgcgttca
       2581 ggtgtatcaa tgagaatctc actaggtaca tttccaacat ggatatcttt gagaaggttg
       2641 acgcaatttt tgacaagcac gaagttcagg agattaagga gaagatcctc aattccgatt
       2701 atgacgttga ggacttcttc gaaggtgagt tttttaattt cgtgctcact caagagggta
       2761 tcgacgtgta taatgcgatc atcggtgggt tcgtgactga gtccggtgaa aagattaagg
       2821 gattgaacga gtatatcaac ctttacaacc aaaagacgaa acagaagctg ccaaagttca
       2881 agcctcttta caaacaggtt ctttcagacc gcgagtcact ctcgttctat ggggagggct
       2941 acacttcgga tgaggaagtc ctggaggtgt tcaggaatac tctcaataag aattcggaga
       3001 ttttctcttc tataaaaaaa ctggaaaagt tgtttaagaa ttttgacgaa tactctagcg
       3061 ccggcatatt tgtgaaaaac ggcccggcca tatcaacgat aagtaaagat atcttcggcg
       3121 aatggaacgt gatcagagac aaatggaacg cggagtatga cgatattcac ctgaagaaga
       3181 aggctgtcgt aacggagaag tacgaggatg atcgcaggaa aagcttcaaa aagatcggaa
       3241 gtttcagcct ggaacagttg caggagtatg ctgacgccga tcttagcgtc gtcgagaagt
       3301 tgaaggagat aatcatccaa aaggtcgatg agatatataa agtctatgga tcaagtgaaa
       3361 aactgttcga cgccgacttc gttttggaga agtccctgaa gaagaacgac gctgttgttg
       3421 ccattatgaa ggatctgctc gacagcgtga agagtttcga gaactatatt aaggcttttt
       3481 tcggggaggg gaaggagact aacagagatg agtccttcta cggagacttc gtcctcgcgt
       3541 acgatatact ccttaaggta gaccacatct acgacgcaat cagaaattac gtgacacaaa
       3601 agccgtacag caaggacaag ttcaaactct acttccagaa cccccagttc atgggcggct
       3661 gggacaagga caaggaaacg gattacaggg ctacgatcct gaggtatggt tcaaaatact
       3721 acttggcgat tatggacaag aagtacgcca agtgtctcca gaagattgac aaagacgatg
       3781 tcaatggcaa ttatgagaag atcaactaca agctgcttcc gggtccgaac aagatgctcc
       3841 caaaggtttt cttcagcaag aaatggatgg cctactataa cccaagcgag gacatccaga
       3901 agatttataa gaacggtacg ttcaagaagg gcgacatgtt caatcttaac gactgtcaca
       3961 agctgatcga cttcttcaaa gactcaatta gccggtaccc aaagtggtct aacgcctatg
       4021 acttcaactt ttcggaaacc gagaagtaca aggatatagc cggattttat agagaggtgg
       4081 aagagcaggg ctacaaggtg tcattcgagt ccgccagcaa gaaggaagtg gacaagctcg
       4141 tggaagaggg taagctctac atgttccaga tttataataa agactttagc gataagagcc
       4201 acgggacacc taatctccac acaatgtatt tcaagctgct cttcgacgag aataaccacg
       4261 gccaaatcag gttgtcagga ggggctgaac tcttcatgcg gcgcgcatcc ctgaagaagg
       4321 aggagcttgt agtccaccct gcgaatagtc caattgcgaa taagaacccg gacaatccta
       4381 aaaagactac aacattgagc tacgacgtgt acaaggataa gaggttttcc gaggatcagt
       4441 acgagctcca catcccgatt gcgatcaaca agtgcccaaa gaatattttc aagataaaca
       4501 cagaggtgcg tgtactcctg aagcatgacg acaatcctta cgtcattggg attgatcggg
       4561 gcgagaggaa cctcctctat attgtggtgg tggacgggaa ggggaacata gtcgaacagt
       4621 actcccttaa cgaaataatt aacaatttca acggcatccg tatcaagacc gactaccatt
       4681 cgttgctgga caagaaggag aaggagagat ttgaggcgcg gcaaaattgg acaagtatcg
       4741 agaacatcaa ggaactcaaa gcaggttata tctctcaagt tgtgcataag atatgcgagc
       4801 tggttgagaa gtatgacgca gtgatcgctc ttgaggacct caactcgggc tttaagaata
       4861 gccgcgttaa agtggagaag caggtctatc aaaagttcga gaagatgctt atagataagc
       4921 tcaactacat ggtcgataag aaatcgaacc catgtgccac cggcggcgca ctcaaaggtt
       4981 accaaataac aaacaaattc gagtccttca aatcgatgag tactcagaat gggttcatat
       5041 tttatatacc ggcgtggctt acgtctaaga tcgacccgtc aactggtttt gtcaacctgt
       5101 tgaagacgaa atacacgtcc attgccgatt cgaaaaagtt catatctagt tttgatcgta
       5161 ttatgtacgt cccagaggaa gatcttttcg agtttgctct cgactacaaa aacttttcgc
       5221 ggaccgatgc ggattacatt aaaaaatgga aactctattc gtacggcaac agaatcagga
       5281 tttttcgcaa ccctaagaag aataacgtct ttgattggga ggaagtttgc ttgactagcg
       5341 cgtacaagga gctctttaat aagtatggca ttaactacca acagggtgat atcagagcac
       5401 tgctttgcga acaatctgac aaggctttct actcatcctt catggctttg atgagcctga
       5461 tgctccagat gagaaattca attacaggca gaaccgacgt ggatttcttg atctccccgg
       5521 ttaaaaattc tgatggcatc ttttacgata gcaggaacta tgaagcgcaa gagaatgcga
       5581 ttctgccaaa aaatgcagac gccaacggtg cctataacat cgccaggaaa gtcctgtggg
       5641 cgatcggcca gttcaaaaag gccgaagacg aaaaattgga caaggtcaaa atcgctatca
       5701 gcaacaaaga gtggctggag tatgctcaga catccgtaaa gcataagcgt cctgctgcca
       5761 ccaaaaaggc cggacaggct aagaaaaaga agtgaaaaaa aaaaaaaaaa aaaaaaaaaa
       5821 aaaaaaaaaa aaaaaaaaaa aaaaaggaga ccttatattc cccagaacat caggttaatg
       5881 gcgtttttga tgtcattttc gcggtggctg agatcagcca cttcttcccc gataacggaa
       5941 accggcacac tggccatatc ggtggtcatc atgcgccagc tttcatcccc gatatgcacc
       6001 accgggtaaa gttcacggga gactttatct gacagcagac gtgcactggc cagggggatc
       6061 accatccgtc gcccgggcgt gtcaataata tcactctgta catccacaaa cagacgataa
       6121 cggctctctc ttttataggt gtaaacctta aactgcattt caccagcccc tgttctcgtc
       6181 agcaaaagag ccgttcattt caataaaccg ggcgacctca gccatccctt cctgattttc
       6241 cgctttccag cgttcggcac gcagacgacg ggcttcattc tgcatggttg tgcttaccag
       6301 accggagata ttgacatcat atatgccttg agcaactgat agctgtcgct gtcaactgtc
       6361 actgtaatac gctgcttcat agcatacctc tttttgacat acttcgggta tacatatcag
       6421 tatatattct tataccgcaa aaatcagcgc gcaaatacgc atactgttat ctggcttggt
       6481 ctcgaatttc tactaagtgt agatggtacc cggccggaat tctagaatat gaagatgaag
       6541 atgaaatatt tggtgtgtca aataaaaagc ttgtgtgctt aagtttgtgt ttttttcttg
       6601 gcttgttgtg ttatgaattt gtggcttttt ctaatattaa atgaatgtaa gatcacatta
       6661 taatgaataa acaaatgttt ctataatcca ttgtgaatgt tttgttggat ctcttctgca
       6721 gcatataact actgtatgtg ctatggtatg gactatggaa tatgattaaa gataaggagc
       6781 tcaaactatc agtgtttgac aggatatatt ggcgggtaaa cctaagagaa aagagcgttt
       6841 attagaataa tcggatattt aaaagggcgt gaaaaggttt atccgttcgt ccatttgtat
       6901 gtgcatgcca accacagggt tcccctcggg atcaaagtac tttgatccaa cccctccgct
       6961 gctatagtgc agtcggcttc tgacgttcag tgcagccgtc ttctgaaaac gacatgtcgc
       7021 acaagtccta agttacgcga caggctgccg ccctgccctt ttcctggcgt tttcttgtcg
       7081 cgtgttttag tcgcataaag tagaatactt gcgactagaa ccggagacat tacgccatga
       7141 acaagagcgc cgccgctggc ctgctgggct atgcccgcgt cagcaccgac gaccaggact
       7201 tgaccaacca acgggccgaa ctgcacgcgg ccggctgcac caagctgttt tccgagaaga
       7261 tcaccggcac caggcgcgac cgcccggagc tggccaggat gcttgaccac ctacgccctg
       7321 gcgacgttgt gacagtgacc aggctagacc gcctggcccg cagcacccgc gacctactgg
       7381 acattgccga gcgcatccag gaggccggcg cgggcctgcg tagcctggca gagccgtggg
       7441 ccgacaccac cacgccggcc ggccgcatgg tgttgaccgt gttcgccggc attgccgagt
       7501 tcgagcgttc cctaatcatc gaccgcaccc ggagcgggcg cgaggccgcc aaggcccgag
       7561 gcgtgaagtt tggcccccgc cctaccctca ccccggcaca gatcgcgcac gcccgcgagc
       7621 tgatcgacca ggaaggccgc accgtgaaag aggcggctgc actgcttggc gtgcatcgct
       7681 cgaccctgta ccgcgcactt gagcgcagcg aggaagtgac gcccaccgag gccaggcggc
       7741 gcggtgcctt ccgtgaggac gcattgaccg aggccgacgc cctggcggcc gccgagaatg
       7801 aacgccaaga ggaacaagca tgaaaccgca ccaggacggc caggacgaac cgtttttcat
       7861 taccgaagag atcgaggcgg agatgatcgc ggccgggtac gtgttcgagc cgcccgcgca
       7921 cggctcaacc gtgcggctgc atgaaatcct ggccggtttg tctgatgcca agctggcggc
       7981 ctggccggcc agcttggccg ctgaagaaac cgagcgccgc cgtctaaaaa ggtgatgtgt
       8041 atttgagtaa aacagcttgc gtcatgcggt cgctgcgtat atgatgcgat gagtaaataa
       8101 acaaatacgc aaggggaacg catgaaggtt atcgctgtac ttaaccagaa aggcgggtca
       8161 ggcaagacga ccatcgcaac ccatctagcc cgcgccctgc aactcgccgg ggccgatgtt
       8221 ctgttagtcg attccgatcc ccagggcagt gcccgcgatt gggcggccgt gcgggaagat
       8281 caaccgctaa ccgttgtcgg catcgaccgc ccgacgattg accgcgacgt gaaggccatc
       8341 ggccggcgcg acttcgtagt gatcgacgga gcgccccagg cggcggactt ggctgtgtcc
       8401 gcgatcaagg cagccgactt cgtgctgatt ccggtgcagc caagccctta cgacatatgg
       8461 gccaccgccg acctggtgga gctggttaag cagcgcattg aggtcacgga tggaaggcta
       8521 caagcggcct ttgtcgtgtc gcgggcgatc aaaggcacgc gcatcggcgg tgaggttgcc
       8581 gaggcgctgg ccgggtacga gctgcccatt cttgagtccc gtatcacgca gcgcgtgagc
       8641 tacccaggca ctgccgccgc cggcacaacc gttcttgaat cagaacccga gggcgacgct
       8701 gcccgcgagg tccaggcgct ggccgctgaa attaaatcaa aactcatttg agttaatgag
       8761 gtaaagagaa aatgagcaaa agcacaaaca cgctaagtgc cggccgtccg agcgcacgca
       8821 gcagcaaggc tgcaacgttg gccagcctgg cagacacgcc agccatgaag cgggtcaact
       8881 ttcagttgcc ggcggaggat cacaccaagc tgaagatgta cgcggtacgc caaggcaaga
       8941 ccattaccga gctgctatct gaatacatcg cgcagctacc agagtaaatg agcaaatgaa
       9001 taaatgagta gatgaatttt agcggctaaa ggaggcggca tggaaaatca agaacaacca
       9061 ggcaccgacg ccgtggaatg ccccatgtgt ggaggaacgg gcggttggcc aggcgtaagc
       9121 ggctgggttg tctgccggcc ctgcaatggc actggaaccc ccaagcccga ggaatcggcg
       9181 tgacggtcgc aaaccatccg gcccggtaca aatcggcgcg gcgctgggtg atgacctggt
       9241 ggagaagttg aaggccgcgc aggccgccca gcggcaacgc atcgaggcag aagcacgccc
       9301 cggtgaatcg tggcaagcgg ccgctgatcg aatccgcaaa gaatcccggc aaccgccggc
       9361 agccggtgcg ccgtcgatta ggaagccgcc caagggcgac gagcaaccag attttttcgt
       9421 tccgatgctc tatgacgtgg gcacccgcga tagtcgcagc atcatggacg tggccgtttt
       9481 ccgtctgtcg aagcgtgacc gacgagctgg cgaggtgatc cgctacgagc ttccagacgg
       9541 gcacgtagag gtttccgcag ggccggccgg catggccagt gtgtgggatt acgacctggt
       9601 actgatggcg gtttcccatc taaccgaatc catgaaccga taccgggaag ggaagggaga
       9661 caagcccggc cgcgtgttcc gtccacacgt tgcggacgta ctcaagttct gccggcgagc
       9721 cgatggcgga aagcagaaag acgacctggt agaaacctgc attcggttaa acaccacgca
       9781 cgttgccatg cagcgtacga agaaggccaa gaacggccgc ctggtgacgg tatccgaggg
       9841 tgaagccttg attagccgct acaagatcgt aaagagcgaa accgggcggc cggagtacat
       9901 cgagatcgag ctagctgatt ggatgtaccg cgagatcaca gaaggcaaga acccggacgt
       9961 gctgacggtt caccccgatt actttttgat cgatcccggc atcggccgtt ttctctaccg
      10021 cctggcacgc cgcgccgcag gcaaggcaga agccagatgg ttgttcaaga cgatctacga
      10081 acgcagtggc agcgccggag agttcaagaa gttctgtttc accgtgcgca agctgatcgg
      10141 gtcaaatgac ctgccggagt acgatttgaa ggaggaggcg gggcaggctg gcccgatcct
      10201 agtcatgcgc taccgcaacc tgatcgaggg cgaagcatcc gccggttcct aatgtacgga
      10261 gcagatgcta gggcaaattg ccctagcagg ggaaaaaggt cgaaaaggcc tctttcctgt
      10321 ggatagcacg tacattggga acccaaagcc gtacattggg aaccggaacc cgtacattgg
      10381 gaacccaaag ccgtacattg ggaaccggtc acacatgtaa gtgactgata taaaagagaa
      10441 aaaaggcgat ttttccgcct aaaactcttt aaaacttatt aaaactctta aaacccgcct
      10501 ggcctgtgca taactgtctg gccagcgcac agccgaagag ctgcaaaaag cgcctaccct
      10561 tcggtcgctg cgctccctac gccccgccgc ttcgcgtcgg cctatcgcgg ccgctggccg
      10621 ctcaaaaatg gctggcctac ggccaggcaa tctaccaggg cgcggacaag ccgcgccgtc
      10681 gccactcgac cgccggcgcc cacatcaagg caccctgcct cgcgcgtttc ggtgatgacg
      10741 gtgaaaacct ctgacacatg cagctcccgg aaacggtcac agcttgtctg taagcggatg
      10801 ccgggagcag acaagcccgt cagggcgcgt cagcgggtgt tggcgggtgt cggggcgcag
      10861 ccatgaccca gtcacgtagc gatagcggag tgtatactgg cttaactatg cggcatcaga
      10921 gcagattgta ctgagagtgc accatatgcg gtgtgaaata ccgcacagat gcgtaaggag
      10981 aaaataccgc atcaggcgct cttccgcttc ctcgctcact gactcgctgc gctcggtcgt
      11041 tcggctgcgg cgagcggtat cagctcactc aaaggcggta atacggttat ccacagaatc
      11101 aggggataac gcaggaaaga acatgtgagc aaaaggccag caaaaggcca ggaaccgtaa
      11161 aaaggccgcg ttgctggcgt ttttccatag gctccgcccc cctgacgagc atcacaaaaa
      11221 tcgacgctca agtcagaggt ggcgaaaccc gacaggacta taaagatacc aggcgtttcc
      11281 ccctggaagc tccctcgtgc gctctcctgt tccgaccctg ccgcttaccg gatacctgtc
      11341 cgcctttctc ccttcgggaa gcgtggcgct ttctcatagc tcacgctgta ggtatctcag
      11401 ttcggtgtag gtcgttcgct ccaagctggg ctgtgtgcac gaaccccccg ttcagcccga
      11461 ccgctgcgcc ttatccggta actatcgtct tgagtccaac ccggtaagac acgacttatc
      11521 gccactggca gcagccactg gtaacaggat tagcagagcg aggtatgtag gcggtgctac
      11581 agagttcttg aagtggtggc ctaactacgg ctacactaga aggacagtat ttggtatctg
      11641 cgctctgctg aagccagtta ccttcggaaa aagagttggt agctcttgat ccggcaaaca
      11701 aaccaccgct ggtagcggtg gtttttttgt ttgcaagcag cagattacgc gcagaaaaaa
      11761 aggatctcaa gaagatcctt tgatcttttc tacggggtct gacgctcagt ggaacgaaaa
      11821 ctcacgttaa gggattttgg tcatgcattc taggtactaa aacaattcat ccagtaaaat
      11881 ataatatttt attttctccc aatcaggctt gatccccagt aagtcaaaaa atagctcgac
      11941 atactgttct tccccgatat cctccctgat cgaccggacg cagaaggcaa tgtcatacca
      12001 cttgtccgcc ctgccgcttc tcccaagatc aataaagcca cttactttgc catctttcac
      12061 aaagatgttg ctgtctccca ggtcgccgtg ggaaaagaca agttcctctt cgggcttttc
      12121 cgtctttaaa aaatcataca gctcgcgcgg atctttaaat ggagtgtctt cttcccagtt
      12181 ttcgcaatcc acatcggcca gatcgttatt cagtaagtaa tccaattcgg ctaagcggct
      12241 gtctaagcta ttcgtatagg gacaatccga tatgtcgatg gagtgaaaga gcctgatgca
      12301 ctccgcatac agctcgataa tcttttcagg gctttgttca tcttcatact cttccgagca
      12361 aaggacgcca tcggcctcac tcatgagcag attgctccag ccatcatgcc gttcaaagtg
      12421 caggaccttt ggaacaggca gctttccttc cagccatagc atcatgtcct tttcccgttc
      12481 cacatcatag gtggtccctt tataccggct gtccgtcatt tttaaatata ggttttcatt
      12541 ttctcccacc agcttatata ccttagcagg agacattcct tccgtatctt ttacgcagcg
      12601 gtatttttcg atcagttttt tcaattccgg tgatattctc attttagcca tttattattt
      12661 ccttcctctt ttctacagta tttaaagata ccccaagaag ctaattataa caagacgaac
      12721 tccaattcac tgttccttgc attctaaaac cttaaatacc agaaaacagc tttttcaaag
      12781 ttgttttcaa agttggcgta taacatagta tcgacggagc cgattttgaa accgcggtga
      12841 tcacaggcag caacgctctg tcatcgttac aatcaacatg ctaccctccg cgagatcatc
      12901 cgtgtttcaa acccggcagc ttagttgccg ttcttccgaa tagcatcggt aacatgagca
      12961 aagtctgccg ccttacaacg gctctcccgc tgacgccgtc ccggactgat gggctgcctg
      13021 tatcgagtgg tgattttgtg ccgagctgcc ggtcggggag ctgttggctg gctggtggca
      13081 ggatatattg tggtgtaaac aaattgacgc ttagacaact taataacaca ttgcggacgt
      13141 ttttaatgta ctgaattaac gccgaattaa ttcgggggat ctggatttta gtactggatt
      13201 ttggttttag gaattagaaa ttttattgat agaagtattt tacaaataca aatacatact
      13261 aagggtttct tatatgctca acacatgagc gaaaccctat aggaacccta attcccttat
      13321 ctgggaacta ctcacacatt attatggaga aaatagagct tgtcgatcgt taattaatca
      13381 cctccaagat cccggacgag tgctggggcg tcggtttcca ctatcggcga gtacttctac
      13441 acagccatcg gtccagacgg ccgcgcttct gcgggcgatt tgtgtacgcc cgacagtccc
      13501 ggctccggat cggacgattg cgtcgcatcg accctgcgcc caagctgcat catcgaaatt
      13561 gccgtcaacc aagctctgat agagttggtc aagaccaatg cggagcatat acgcccggag
      13621 ccgcggcgat cctgcaagct ccggatgcct ccgctcgaag tagcgcgtct gctgctccat
      13681 acaagccaac cacggcctcc agaagaagat gttggcgacc tcgtattggg aatccccgaa
      13741 catcgcctcg ctccagtcaa tgaccgctgt tatgcggcca ttgtccgtca ggacattgtt
      13801 ggagccgaaa tccgcgtgca cgaggtgccg gacttcgggg cagtcctcgg cccaaagcat
      13861 cagctcatcg agagcctgcg cgacggacgc actgacggtg tcgtccatca cagtttgcca
      13921 gtgatacaca tggggatcag caatcgcgca tatgaaatca cgccatgtag tgtattgacc
      13981 gattccttgc ggtccgaatg ggccgaaccc gctcgtctgg ctaagatcgg ccgcagcgat
      14041 cgcatccatg gcctccgcga ccggctgcag aacagcgggc agttcggttt caggcaggtc
      14101 ttgcaacgtg acaccctgtg cacggcggga gatgcaatag gtcaggctct cgctgaattc
      14161 cccaatgtca agcacttccg gaatcgggag cgcggccgat gcaaagtgcc gataaacata
      14221 acgatctttg tagaaaccat cggcgcagct atttacccgc aggacatatc cacgccctcc
      14281 tacatcgaag ctgaaagcac gagattcttc gccctccgag agctgcatca ggtcggacac
      14341 gctgtcgaac ttttcgatca gaaacttctc gacagacgtc gcggtgagtt caggcttttt
      14401 catcctagga gagatagatt tgtagagaga gactggtgat ttcagcgtgt cctctccaaa
      14461 tgaaatgaac ttccttatat agaggaaggt cttgcgaagg atagtgggat tgtgcgtcat
      14521 cccttacgtc agtggagata tcacatcaat ccacttgctt tgaagacgtg gttggaacgt
      14581 cttctttttc cacgatgctc ctcgtgggtg ggggtccatc tttgggacca ctgtcggcag
      14641 aggcatcttg aacgatagcc tttcctttat cgcaatgatg gcatttgtag gtgccacctt
      14701 ccttttctac tgtccttttg atgaagtgac agatagctgg gcaatggaat ccgaggaggt
      14761 ttcccgatat taccctttgt tgaaaagtct caatagccct ttggtcttct gagactgtat
      14821 ctttgatatt cttggagtag acgagagtgt cgtgctccac catgttatca catcaatcca
      14881 cttgctttga agacgtggtt ggaacgtctt ctttttccac gatgctcctc gtgggtgggg
      14941 gtccatcttt gggaccactg tcggcagagg catcttgaac gatagccttt cctttatcgc
      15001 aatgatggca tttgtaggtg ccaccttcct tttctactgt ccttttgatg aagtgacaga
      15061 tagctgggca atggaatccg aggaggtttc ccgatattac cctttgttga aaagtctcaa
      15121 tagccctttg gtcttctgag actgtatctt tgatattctt ggagtagacg agagtgtcgt
      15181 gctccaccat g
//
