# Supplementary material for: Single transcript unit CRISPR 2.0 systems for robust Cas9 and Cas12a mediated plant genome editing
Source: Plant Biotechnol J. 2019 Jan 17;17(7):1431–45. doi: 10.1111/pbi.13068 (PMC6576101; doi:10.1111/pbi.13068)
Supplement: Supplementary file 3 — Supplemental files The plasmid maps of all the backbone vectors used in this study [file PBI-17-1431-s002.zip › pbi13068-sup-0007-supinfoS5.gbk]

LOCUS       Exported               16798 bp    DNA     circular     22-NOV-2018
FEATURES             Location/Qualifiers
     CDS             2016..2723
                     /dnas_title="NLS-rApobec1"
                     /codon_start=1
                     /note="NLS-rApobec1"
                     /translation="PKKKRKVMSSETGPVAVDPTLRRRIEPHEFEVFFDPRELRKETC
                     LLYEINWGGRHSIWRHTSQNTNKHVEVNFIEKFTTERYFCPNTRCSITWFLSWSPCGE
                     CSRAITEFLSRYPHVTLFIYIARLYHHADPRNRQGLRDLISSGVTIQIMTEQESGYCW
                     RNFVNYSPSNEAHWPRYPHLWVRLYVLELYCIILGLPPCLNILRRKQPQLTFFTIALQ
                     SCHYQRLPPHILWATGLK"
     primer_bind     complement(2716..2751)
                     /note="TX238-R"
     primer_bind     2725..2759
                     /note="TX238-F"
     primer_bind     complement(2754..2808)
                     /note="TX232-B"
     CDS             2772..6908
                     /dnas_title="nCas9-NLS"
                     /locus_tag=""
                     /product="Cas9 (Csn1) endonuclease from the?Streptococcus
                     pyogenes?Type II CRISPR/Cas system"
                     /note="nCas9"
                     /note="Cas9;generates RNA-guided double strand breaks in 
                     DNA;color: #993366"
                     /translation="MDKKYSIGLAIGTNSVGWAVITDEYKVPSKKFKVLGNTDRHSIK
                     KNLIGALLFDSGETAEATRLKRTARRRYTRRKNRICYLQEIFSNEMAKVDDSFFHRLE
                     ESFLVEEDKKHERHPIFGNIVDEVAYHEKYPTIYHLRKKLVDSTDKADLRLIYLALAH
                     MIKFRGHFLIEGDLNPDNSDVDKLFIQLVQTYNQLFEENPINASGVDAKAILSARLSK
                     SRRLENLIAQLPGEKKNGLFGNLIALSLGLTPNFKSNFDLAEDAKLQLSKDTYDDDLD
                     NLLAQIGDQYADLFLAAKNLSDAILLSDILRVNTEITKAPLSASMIKRYDEHHQDLTL
                     LKALVRQQLPEKYKEIFFDQSKNGYAGYIDGGASQEEFYKFIKPILEKMDGTEELLVK
                     LNREDLLRKQRTFDNGSIPHQIHLGELHAILRRQEDFYPFLKDNREKIEKILTFRIPY
                     YVGPLARGNSRFAWMTRKSEETITPWNFEEVVDKGASAQSFIERMTNFDKNLPNEKVL
                     PKHSLLYEYFTVYNELTKVKYVTEGMRKPAFLSGEQKKAIVDLLFKTNRKVTVKQLKE
                     DYFKKIECFDSVEISGVEDRFNASLGTYHDLLKIIKDKDFLDNEENEDILEDIVLTLT
                     LFEDREMIEERLKTYAHLFDDKVMKQLKRRRYTGWGRLSRKLINGIRDKQSGKTILDF
                     LKSDGFANRNFMQLIHDDSLTFKEDIQKAQVSGQGDSLHEHIANLAGSPAIKKGILQT
                     VKVVDELVKVMGRHKPENIVIEMARENQTTQKGQKNSRERMKRIEEGIKELGSQILKE
                     HPVENTQLQNEKLYLYYLQNGRDMYVDQELDINRLSDYDVDHIVPQSFLKDDSIDNKV
                     LTRSDKNRGKSDNVPSEEVVKKMKNYWRQLLNAKLITQRKFDNLTKAERGGLSELDKA
                     GFIKRQLVETRQITKHVAQILDSRMNTKYDENDKLIREVKVITLKSKLVSDFRKDFQF
                     YKVREINNYHHAHDAYLNAVVGTALIKKYPKLESEFVYGDYKVYDVRKMIAKSEQEIG
                     KATAKYFFYSNIMNFFKTEITLANGEIRKRPLIETNGETGEIVWDKGRDFATVRKVLS
                     MPQVNIVKKTEVQTGGFSKESILPKRNSDKLIARKKDWDPKKYGGFDSPTVAYSVLVV
                     AKVEKGKSKKLKSVKELLGITIMERSSFEKNPIDFLEAKGYKEVKKDLIIKLPKYSLF
                     ELENGRKRMLASAGELQKGNELALPSKYVNFLYLASHYEKLKGSPEDNEQKQLFVEQH
                     KHYLDEIIEQISEFSKRVILADANLDKVLSAYNKHRDKPIREQAENIIHLFTLTNLGA
                     PAAFKYFDTTIDRKRYTSTKEVLDATLIHQSITGLYETRIDLSQLGGD"
                     /note=""
     primer_bind     2772..2795
                     /label=ZY295-Cas9-HP-1
                     /note="ZY295-Cas9-HP-1"
     primer_bind     2779..2822
                     /note="TX233-C"
     misc_feature    2799..2801
                     /note="D10A"
     primer_bind     complement(3449..3471)
                     /label=ZY295-Cas9-HP-2
                     /note="ZY295-Cas9-HP-2"
     primer_bind     3846..3867
                     /label=ZY295-Cas9-HP-5
                     /note="ZY295-Cas9-HP-5"
     primer_bind     complement(3940..3963)
                     /label=ZY295-Cas9-HP-3
                     /note="ZY295-Cas9-HP-3"
     primer_bind     complement(4332..4359)
                     /label=TX081-D
                     /note="TX081-D"
     primer_bind     complement(4453..4478)
                     /note="TX233-D"
     primer_bind     4898..4919
                     /label=ZY295-Cas9-HP-7
                     /note="ZY295-Cas9-HP-7"
     primer_bind     complement(5004..5026)
                     /label=ZY295-Cas9-HP-6
                     /note="ZY295-Cas9-HP-6"
     primer_bind     5630..5652
                     /note="ZY295-Cas9-HP-10"
     primer_bind     6002..6023
                     /label=ZY295-Cas9-HP-8
                     /note="ZY295-Cas9-HP-8"
     primer_bind     complement(6092..6116)
                     /label=ZY295-Cas9-HP-9
                     /note="ZY295-Cas9-HP-9"
     primer_bind     6443..6461
                     /label=TX056-A
                     /note="TX056-A"
     primer_bind     complement(6884..6933)
                     /note="TX232-D"
     primer_bind     6905..6934
                     /note="TX232-E"
     CDS             6921..7202
                     /dnas_title="UGI-NLS"
                     /translation="TNLSDIIEKETGKQLVIQESILMLPEEVEEVIGNKPESDILVHT
                     AYDESTDENVMLLTSDAPEYKPWALVIQDSNGENKIKML"
                     /note=""
     primer_bind     6986..7005
                     /note="UGI-417-seq1"
     primer_bind     complement(7165..7211)
                     /note="TX232-F"
     primer_bind     7180..7220
                     /note="TX232-G"
     polyA_signal    7212..7259
                     /label=polyA polyA signal
                     /note="polyA polyA signal"
                     /note="polyA"
     misc_feature    7260..7336
                     /label=tRNA-Gly
                     /note="tRNA-Gly"
     misc_feature    7338..7343
                     /label=BsaI
                     /note="BsaI"
     gene            complement(7344..7968)
                     /label=ccdb
                     /note="ccdb"
     primer_bind     complement(7495..7515)
                     /note="ccdB-seq1"
     primer_bind     complement(7949..7988)
                     /label=TX105-C
                     /note="TX105-C"
     misc_feature    complement(7949..7968)
                     /label=TC002R
                     /note="TC002R"
                     /note="Geneious type: primer_bind_reverse"
     primer_bind     7962..8001
                     /label=TX105-D
                     /note="TX105-D"
     misc_feature    7969..7974
                     /label=BsaI
                     /note="BsaI"
     misc_feature    7976..8051
                     /label=sgRNA
     misc_feature    8052..8128
                     /label=tRNA-Gly
                     /note="tRNA-Gly"
     primer_bind     complement(8110..8160)
                     /label=TX105-E
                     /note="TX105-E"
     misc_feature    8129..8134
                     /label=BamHI
                     /note="BamHI"
     primer_bind     8130..8154
                     /label=TX056-C
                     /note="TX056-C"
                     /note="TX056-C;gaggaaggttTGAGGATCCatatgaagatgaagatgaaa"
     primer_bind     complement(8130..8140)
                     /label=TX056-B
                     /note="TX056-B"
                     /note="TX056-B;tcatatGGATCCTCAaaccttcctcttcttcttagga"
     terminator      8135..8384
                     /label=HSP terminater
                     /note="HSP terminater"
                     /note="HSP terminater;color: #ffffff"
     primer_bind     complement(8138..8163)
                     /note="TX232-H"
     primer_bind     complement(8300..8323)
                     /label=ZY010-R3
                     /note="ZY010-R3"
     primer_bind     complement(8365..8384)
                     /label=TC021R2
                     /note="TC021R2"
     misc_feature    complement(8405..8429)
                     /label=T-DNA RB
                     /note="T-DNA RB"
                     /note="RB T-DNA repeat;right border repeat from nopaline 
                     C58 T-DNA;color: #ffe4c4"
     primer_bind     complement(8433..8455)
                     /label=ZY065-RB
                     /note="ZY065-RB"
     CDS             9729..10358
                     /dnas_title="pVS StaA"
                     /codon_start=1
                     /product="stability protein from Pseudomonas plasmid pVS1"
                     /label=pVS StaA
                     /note="pVS StaA"
                     /note="pVS1 StaA;color: #993366"
                     /translation="MKVIAVLNQKGGSGKTTIATHLARALQLAGADVLLVDSDPQGSA
                     RDWAAVREDQPLTVVGIDRPTIDRDVKAIGRRDFVVIDGAPQAADLAVSAIKAADFVL
                     IPVQPSPYDIWATADLVELVKQRIEVTDGRLQAAFVVSRAIKGTRIGGEVAEALAGYE
                     LPILESRITQRVSYPGTAAAGTTVLESEPEGDAAREVQALAAEIKSKLI"
     CDS             10792..11859
                     /dnas_title="pVS1 RepA"
                     /codon_start=1
                     /product="replication protein from Pseudomonas plasmid 
                     pVS1"
                     /label=pVS1 RepA
                     /note="pVS1 RepA"
                     /note="pVS1 RepA;color: #993366"
                     /protein_id="GRKPSGPVQIGAALGDDLVEKLKAAQAAQRQRIEAEARPGESWQ
                     AAADRIRKESRQPPAAGAPSIRKPPKGDEQPDFFVPMLYDVGTRDSRSIMDVAVFRLS
                      
                     KRDRRAGEVIRYELPDGHVEVSAGPAGMASVWDYDLVLMAVSHLTESMNRYREGKGDK
                      
                     PGRVFRPHVADVLKFCRRADGGKQKDDLVETCIRLNTTHVAMQRTKKAKNGRLVTVSE
                      
                     GEALISRYKIVKSETGRPEYIEIELADWMYREITEGKNPDVLTVHPDYFLIDPGIGRF
                      
                     LYRLARRAAGKAEARWLFKTIYERSGSAGEFKKFCFTVRKLIGSNDLPEYDLKEEAGQ
                       AGPILVMRYRNLIEGEASAGS"
                     /translation="GRKPSGPVQIGAALGDDLVEKLKAAQAAQRQRIEAEARPGESWQ
                     AAADRIRKESRQPPAAGAPSIRKPPKGDEQPDFFVPMLYDVGTRDSRSIMDVAVFRLS
                     KRDRRAGEVIRYELPDGHVEVSAGPAGMASVWDYDLVLMAVSHLTESMNRYREGKGDK
                     PGRVFRPHVADVLKFCRRADGGKQKDDLVETCIRLNTTHVAMQRTKKAKNGRLVTVSE
                     GEALISRYKIVKSETGRPEYIEIELADWMYREITEGKNPDVLTVHPDYFLIDPGIGRF
                     LYRLARRAAGKAEARWLFKTIYERSGSAGEFKKFCFTVRKLIGSNDLPEYDLKEEAGQ
                     AGPILVMRYRNLIEGEASAGS"
     misc_feature    12463..12603
                     /label=bom
                     /note="bom"
                     /note="bom;basis of mobility region from pBR322;color: 
                     #a6acb3"
     primer_bind     complement(12670..12689)
                     /label=VR
                     /note="VR"
     rep_origin      complement(12789..13377)
                     /direction=LEFT
                     /label=ori rep origin
                     /note="ori rep origin"
                     /note="ori;high-copy-number ColE1/pMB1/pBR322/pUC origin
                     of replication;color: #ffff00"
     CDS             complement(13464..14258)
                     /dnas_title="KanR;confers resistance to kanamycin;color:
                     #ccffcc"
                     /codon_start=1
                     /gene="aphA-3"
                     /product="aminoglycoside phosphotransferase"
                     /label=aphA-3 CDS
                     /note="aphA-3"
                     /note="KanR;confers resistance to kanamycin;color:
                     #ccffcc"
                     /protein_id="MAKMRISPELKKLIEKYRCVKDTEGMSPAKVYKLVGENENLYLK
                     MTDSRYKGTTYDVEREKDMMLWLEGKLPVPKVLHFERHDGWSNLLMSEADGVLCSEEY
                      
                     EDEQSPEKIIELYAECIRLFHSIDISDCPYTNSLDSRLAELDYLLNNDLADVDCENWE
                      
                     EDTPFKDPRELYDFLKTEKPEEELVFSHGDLGDSNIFVKDGKVSGFIDLGRSGRADKW
                       YDIAFCVRSIREDIGEEQYVELFFDLLGIKPDWEKIKYYILLDELF"
                     /translation="MAKMRISPELKKLIEKYRCVKDTEGMSPAKVYKLVGENENLYLK
                     MTDSRYKGTTYDVEREKDMMLWLEGKLPVPKVLHFERHDGWSNLLMSEADGVLCSEEY
                     EDEQSPEKIIELYAECIRLFHSIDISDCPYTNSLDSRLAELDYLLNNDLADVDCENWE
                     EDTPFKDPRELYDFLKTEKPEEELVFSHGDLGDSNIFVKDGKVSGFIDLGRSGRADKW
                     YDIAFCVRSIREDIGEEQYVELFFDLLGIKPDWEKIKYYILLDELF"
     misc_feature    14683..14707
                     /label=T-DNA LB
                     /note="T-DNA LB"
                     /note="LB T-DNA repeat;left border repeat from nopaline
                     C58 T-DNA;color: #ffe4c4"
     primer_bind     14686..14708
                     /label=ZY065-LB
                     /note="ZY065-LB"
     polyA_signal    14785..14959
                     /label=CaMV poly(A) signal polyA signal
                     /note="CaMV poly(A) signal polyA signal"
                     /note="CaMV poly(A) signal;cauliflower mosaic virus 
                     polyadenylation signal;color: #a6acb3"
     CDS             complement(14985..16010)
                     /dnas_title="Hyg;color: #993366"
                     /codon_start=1
                     /product="hygromycin phosphotransferase"
                     /label=hygromycin phosphotransferase CDS
                     /note="hygromycin phosphotransferase CDS"
                     /note="Hyg;color: #993366"
                     /db_xref="GI:53829093"
                     /protein_id="AAU94554.1"
                     /translation="MKKPELTATSVEKFLIEKFDSVSDLMQLSEGEESRAFSFDVGGR
                     GYVLRVNSCADGFYKDRYVYRHFASAALPIPEVLDIGEFSESLTYCISRRAQGVTLQD
                     LPETELPAVLQPVAEAMDAIAAADLSQTSGFGPFGPQGIGQYTTWRDFICAIADPHVY
                     HWQTVMDDTVSASVAQALDELMLWAEDCPEVRHLVHADFGSNNVLTDNGRITAVIDWS
                     EAMFGDSQYEVANIFFWRPWLACMEQQTRYFERRHPELAGSPRLRAYMLRIGLDQLYQ
                     SLVDGNFDDAAWAQGRCDAIVRSGAGTVGRTQIARRSAAVWTDGCVEVLADSGNRRPS
                     TRPGSWR"
     promoter        complement(16049..16726)
                     /label=CaMV 35S promoter (enhanced)
                     /note="CaMV 35S promoter (enhanced)"
                     /note="CaMV 35S promoter (enhanced);cauliflower mosaic 
                     virus 35S promoter with a duplicated enhancer
                     region;color: #ffffff; direction: LEFT"
     primer_bind     complement(16118..16136)
                     /label=ZY010-F
                     /note="ZY010-F"
     primer_bind     16783..16798
                     /label=TX081-E
                     /note="TX081-E"
     primer_bind     complement(287..307)
                     /label=fJG53_R
     promoter        9..2004
                     /note="ZmUbi1 promoter"
     primer_bind     676..695
                     /label=fJG53_F
     primer          complement(930..969)
                     /note="ZY226-H"
     primer_bind     1040..1058
                     /note="TX067-ZmUbi-1"
     primer_bind     complement(1165..1186)
                     /note="TX067-ZmUbi-2"
     primer_bind     1885..1904
                     /label=fJG54_F
     primer          1591..1643
                     /note="ZY226-I"
     primer_bind     1891..1913
                     /note="TX067-ZmUbi-F"
BASE COUNT     4309 a   4196 c   4191 g   4102 t
ORIGIN      
          1 ggcgcgcctg cagtgcagcg tgacccggtc gtgcccctct ctTgagataa tgagcattgc
         61 atgtctaagt tataaaaaat taccacatat tttttttgtc acacttgttt gaagtgcagt
        121 ttatctatct ttatacatat atttaaactt tactctacga ataatataat ctatagtact
        181 acaataatat cagtgtttta gagaatcata taaatgaaca gttagacatg gtctaaagga
        241 caattgagta ttttgacaac aggactctac agttttatct ttttagtgtg catgtgttct
        301 cctttttttt tgcaaatagc ttcacctata taatacttca tccattttat tagtacatcc
        361 atttagggtt tagggttaat ggtttttata gactaatttt tttagtacat ctattttatt
        421 ctattttagc ctctaaatta agaaaactaa aactctattt tagttttttt atttaataat
        481 ttagatataa aatagaataa aataaagtga ctaaaaatta aacaaatacc ctttaagaaa
        541 ttaaaaaaac taaggaaaca tttttcttgt ttcgagtaga taatgccagc ctgttaaacg
        601 ccgtcgacga gtctaacgga caccaaccag cgaaccagca gcgtcgcgtc gggccaagcg
        661 aagcagacgg cacggcatct ctgtcgctgc ctctggaccc ctctcgagag ttccgctcca
        721 ccgttggact tgctccgctg tcggcatcca gaaattgcgt ggcggagcgg cagacgtgag
        781 ccggcacggc aggcggcctc ctcctcctct cacggcaccg gcagctacgg gggattcctt
        841 tcccaccgct ccttcgcttt cccttcctcg cccgccgtaa taaatagaca ccccctccac
        901 accctctttc cccaacctcg tgttgttcgg agcgcacaca cacacaacca gaActccccc
        961 aaatccaccc gtcggcacct ccgcttcaag gtacgccgct cgtcctcccc ccccccccct
       1021 ctctaccttc tcAagatcgg cgttccggtc catggttagg gcccggtagt tctacttctg
       1081 ttcatgtttg tgttagatcc gtgtttgtgt tagatccgtg ctActagcgt tcgtacacgg
       1141 atgcgacctg tacgtcagac acgttctgat tgctaacttg ccagtgtttc tctttgggga
       1201 atcctgggat ggctctagcc gttccgcaga cgggatcgat ttcatgattt tttttgtttc
       1261 gttgcatagg gtttggtttg cccttttcct ttatttcaat atatgccgtg cacttgtttg
       1321 tcgggtcatc ttttcatgct tttttttgtc ttggttgtga tgatgtggtc tggttgggcg
       1381 gtcgttcAag atcggagtag aattaattct gtttcaaact acctggtgga tttattaatt
       1441 ttggatctgt atgtgtgtgc catacatatt catagttacg aattgaagat gatggatgga
       1501 aatatcgatc taggataggt atacatgttg atgcgggttt tactgatgca tatacagaga
       1561 tgctttttgt tcgcttggtt gtgatgatgt ggtgtggttg ggcggtcgtt cattcgttcA
       1621 agatcggagt agaatactgt ttcaaactac ctggtgtatt tattaatttt ggaactgtat
       1681 gtgtgtgtca tacatcttca tagttacgag tttaagatgg atggaaatat cgatctagga
       1741 taggtataca tgttgatgtg ggttttactg atgcatatac atgatggcat atgcagcatc
       1801 tattcatatg ctctaacctt gagtacctat ctattataat aaacaagtat gttttataat
       1861 tattttgatc ttgatatact tggatgatgg catatgcagc agctatatgt ggattttttt
       1921 agccctgcct tcatacgcta tttatttgct tggtactgtt tcttttgtcg atgctcaccc
       1981 tgttgtttgg tgttacttCT GCAGcctgca ggatgcccaa gaagaagagg aaagtcatga
       2041 gttctgaaac aggtccagtg gctgtcgatc cgactctgag gaggcgcatc gaaccacacg
       2101 aatttgaggt tttttttgat ccaagagagc ttcgcaagga aacttgtctc ctgtatgaga
       2161 taaattgggg aggaagacat agtatctgga gacacacaag ccagaacacc aataagcatg
       2221 tcgaagttaa cttcatcgaa aaatttacga ccgaacgcta cttttgtcct aatacacgct
       2281 gcagtatcac ttggttcctt tcgtggtcac cttgcggtga atgttccaga gcaattacgg
       2341 agtttctctc gagatatcca cacgttacac ttttcattta catagctcgg ctttatcatc
       2401 acgcagatcc gagaaatcgc caggggctgc gcgatctgat ttcgtccggt gtcaccattc
       2461 aaattatgac tgagcaggaa tctggatact gctggcgcaa cttcgtgaac tacagtccgt
       2521 cgaatgaagc gcactggccg agatatcccc atctctgggt gcgcttgtat gttttggagc
       2581 tttattgtat catcttggga ttgccacctt gtcttaatat attgcgccgg aaacaaccgc
       2641 agctcacttt tttcaccatt gctctgcagt cttgtcacta ccaacgcctc cccccgcaca
       2701 tcctgtgggc cacaggcctt aaatcaggtt ctgagactcc tggcacaagt gagtcagcaa
       2761 cacccgagtc catggataag aagtactcta tcggactcgc tatcggaact aactctgtgg
       2821 gatgggctgt gatcaccgat gagtacaagg tgccatctaa gaagttcaag gttctcggaa
       2881 acaccgatag gcactctatc aagaaaaacc ttatcggtgc tctcctcttc gattctggtg
       2941 aaactgctga ggctaccaga ctcaagagaa ccgctagaag aaggtacacc agaagaaaga
       3001 acaggatctg ctacctccaa gagatcttct ctaacgagat ggctaaagtg gatgattcat
       3061 tcttccacag gctcgaagag tcattcctcg tggaagaaga taagaagcac gagaggcacc
       3121 ctatcttcgg aaacatcgtt gatgaggtgg cataccacga gaagtaccct actatctacc
       3181 acctcagaaa gaagctcgtt gattctactg ataaggctga tctcaggctc atctacctcg
       3241 ctctcgctca catgatcaag ttcagaggac acttcctcat cgagggtgat ctcaaccctg
       3301 ataactctga tgtggataag ttgttcatcc agctcgtgca gacctacaac cagcttttcg
       3361 aagagaaccc tatcaacgct tcaggtgtgg atgctaaggc tatcctctct gctaggctct
       3421 ctaagtcaag aaggcttgag aacctcattg ctcagctccc tggtgagaag aagaacggac
       3481 ttttcggaaa cttgatcgct ctctctctcg gactcacccc taacttcaag tctaacttcg
       3541 atctcgctga ggatgcaaag ctccagctct caaaggatac ctacgatgat gatctcgata
       3601 acctcctcgc tcagatcgga gatcagtacg ctgatttgtt cctcgctgct aagaacctct
       3661 ctgatgctat cctcctcagt gatatcctca gagtgaacac cgagatcacc aaggctccac
       3721 tctcagcttc tatgatcaag agatacgatg agcaccacca ggatctcaca cttctcaagg
       3781 ctcttgttag acagcagctc ccagagaagt acaaagagat tttcttcgat cagtctaaga
       3841 acggatacgc tggttacatc gatggtggtg catctcaaga agagttctac aagttcatca
       3901 agcctatcct cgagaagatg gatggaaccg aggaactcct cgtgaagctc aatagagagg
       3961 atcttctcag aaagcagagg accttcgata acggatctat ccctcatcag atccacctcg
       4021 gagagttgca cgctatcctt agaaggcaag aggatttcta cccattcctc aaggataaca
       4081 gggaaaagat tgagaagatt ctcaccttca gaatccctta ctacgtggga cctctcgcta
       4141 gaggaaactc aagattcgct tggatgacca gaaagtctga ggaaaccatc accccttgga
       4201 acttcgaaga ggtggtggat aagggtgcta gtgctcagtc tttcatcgag aggatgacca
       4261 acttcgataa gaaccttcca aacgagaagg tgctccctaa gcactctttg ctctacgagt
       4321 acttcaccgt gtacaacgag ttgaccaagg ttaagtacgt gaccgaggga atgaggaagc
       4381 ctgctttttt gtcaggtgag caaaagaagg ctatcgttga tctcttgttc aagaccaaca
       4441 gaaaggtgac cgtgaagcag ctcaaagagg attacttcaa gaaaatcgag tgcttcgatt
       4501 cagttgagat ttctggtgtt gaggataggt tcaacgcatc tctcggaacc taccacgatc
       4561 tcctcaagat cattaaggat aaggatttct tggataacga ggaaaacgag gatatcttgg
       4621 aggatatcgt tcttaccctc accctctttg aagatagaga gatgattgaa gaaaggctca
       4681 agacctacgc tcatctcttc gatgataagg tgatgaagca gttgaagaga agaagataca
       4741 ctggttgggg aaggctctca agaaagctca ttaacggaat cagggataag cagtctggaa
       4801 agacaatcct tgatttcctc aagtctgatg gattcgctaa cagaaacttc atgcagctca
       4861 tccacgatga ttctctcacc tttaaagagg atatccagaa ggctcaggtt tcaggacagg
       4921 gtgatagtct ccatgagcat atcgctaacc tcgctggatc tcctgcaatc aagaagggaa
       4981 tcctccagac tgtgaaggtt gtggatgagt tggtgaaggt gatgggaagg cataagcctg
       5041 agaacatcgt gatcgaaatg gctagagaga accagaccac tcagaaggga cagaagaact
       5101 ctagggaaag gatgaagagg atcgaggaag gtatcaaaga gcttggatct cagatcctca
       5161 aagagcaccc tgttgagaac actcagctcc agaatgagaa gctctacctc tactacctcc
       5221 agaacggaag ggatatgtat gtggatcaag agttggatat caacaggctc tctgattacg
       5281 atgttgatca tatcgtgcca cagtcattct tgaaggatga ttctatcgat aacaaggtgc
       5341 tcaccaggtc tgataagaac aggggtaaga gtgataacgt gccaagtgaa gaggttgtga
       5401 agaaaatgaa gaactattgg aggcagctcc tcaacgctaa gctcatcact cagagaaagt
       5461 tcgataactt gactaaggct gagaggggag gactctctga attggataag gcaggattca
       5521 tcaagaggca gcttgtggaa accaggcaga tcactaagca cgttgcacag atcctcgatt
       5581 ctaggatgaa caccaagtac gatgagaacg ataagttgat cagggaagtg aaggttatca
       5641 ccctcaagtc aaagctcgtg tctgatttca gaaaggattt ccaattctac aaggtgaggg
       5701 aaatcaacaa ctaccaccac gctcacgatg cttaccttaa cgctgttgtt ggaaccgctc
       5761 tcatcaagaa gtatcctaag ctcgagtcag agttcgtgta cggtgattac aaggtgtacg
       5821 atgtgaggaa gatgatcgct aagtctgagc aagagatcgg aaaggctacc gctaagtatt
       5881 tcttctactc taacatcatg aatttcttca agaccgagat taccctcgct aacggtgaga
       5941 tcagaaagag gccactcatc gagacaaacg gtgaaacagg tgagatcgtg tgggataagg
       6001 gaagggattt cgctaccgtt agaaaggtgc tctctatgcc acaggtgaac atcgttaaga
       6061 aaaccgaggt gcagaccggt ggattctcta aagagtctat cctccctaag aggaactctg
       6121 ataagctcat tgctaggaag aaggattggg accctaagaa atacggtggt ttcgattctc
       6181 ctaccgtggc ttactctgtt ctcgttgtgg ctaaggttga gaagggaaag agtaagaagc
       6241 tcaagtctgt taaggaactt ctcggaatca ctatcatgga aaggtcatct ttcgagaaga
       6301 acccaatcga tttcctcgag gctaagggat acaaagaggt taagaaggat ctcatcatca
       6361 agctcccaaa gtactcactc ttcgaactcg agaacggtag aaagaggatg ctcgcttctg
       6421 ctggtgagct tcaaaaggga aacgagcttg ctctcccatc taagtacgtt aactttcttt
       6481 acctcgcttc tcactacgag aagttgaagg gatctccaga agataacgag cagaagcaac
       6541 ttttcgttga gcagcacaag cactacttgg atgagatcat cgagcagatc tctgagttct
       6601 ctaaaagggt gatcctcgct gatgcaaacc tcgataaggt gttgtctgct tacaacaagc
       6661 acagagataa gcctatcagg gaacaggcag agaacatcat ccatctcttc acccttacca
       6721 acctcggtgc tcctgctgct ttcaagtact tcgatacaac catcgatagg aagagataca
       6781 cctctaccaa agaagtgctc gatgctaccc tcatccatca gtctatcact ggactctacg
       6841 agactaggat cgatctctca cagctcggtg gtgattcaag ggctgatcct aagaagaaga
       6901 ggaaggtttc aggcgggtca acaaacctca gtgacatcat agagaaggaa actggtaagc
       6961 aactggttat tcaagagagc attctgatgc tccctgagga agtcgaggaa gttataggaa
       7021 acaagcctga gagcgatata ctcgtgcata cggcgtatga cgagagcacg gatgaaaatg
       7081 tgatgctctt gaccagcgat gcgccagaat ataaaccctg ggcactggtt attcaggact
       7141 ctaacgggga aaataaaatc aagatgctct caggtggctc cccaaagaag aaacgcaagg
       7201 tttgaggatc taaaaaaaaa aaaaaaaaaa aaaaaaaaaa aaaaaaaaaa aaaaaaaaaa
       7261 acaaagcacc agtggtctag tggtagaata gtaccctgcc acggtacaga cccgggttcg
       7321 attcccggct ggtgcaggag accttatatt ccccagaaca tcaggttaat ggcgtttttg
       7381 atgtcatttt cgcggtggct gagatcagcc acttcttccc cgataacgga aaccggcaca
       7441 ctggccatat cggtggtcat catgcgccag ctttcatccc cgatatgcac caccgggtaa
       7501 agttcacggg agactttatc tgacagcaga cgtgcactgg ccagggggat caccatccgt
       7561 cgcccgggcg tgtcaataat atcactctgt acatccacaa acagacgata acggctctct
       7621 cttttatagg tgtaaacctt aaactgcatt tcaccagccc ctgttctcgt cagcaaaaga
       7681 gccgttcatt tcaataaacc gggcgacctc agccatccct tcctgatttt ccgctttcca
       7741 gcgttcggca cgcagacgac gggcttcatt ctgcatggtt gtgcttacca gaccggagat
       7801 attgacatca tatatgcctt gagcaactga tagctgtcgc tgtcaactgt cactgtaata
       7861 cgctgcttca tagcatacct ctttttgaca tacttcgggt atacatatca gtatatattc
       7921 ttataccgca aaaatcagcg cgcaaatacg catactgtta tctggcttgg tctcagtttt
       7981 agagctagaa atagcaagtt aaaataaggc tagtccgtta tcaacttgaa aaagtggcac
       8041 cgagtcggtg caacaaagca ccagtggtct agtggtagaa tagtaccctg ccacggtaca
       8101 gacccgggtt cgattcccgg ctggtgcagg atccatatga agatgaagat gaaatatttg
       8161 gtgtgtcaaa taaaaagctt gtgtgcttaa gtttgtgttt ttttcttggc ttgttgtgtt
       8221 atgaatttgt ggctttttct aatattaaat gaatgtaaga tcacattata atgaataaac
       8281 aaatgtttct ataatccatt gtgaatgttt tgttggatct cttctgcagc atataactac
       8341 tgtatgtgct atggtatgga ctatggaata tgattaaaga taaggagctc aaactatcag
       8401 tgtttgacag gatatattgg cgggtaaacc taagagaaaa gagcgtttat tagaataacg
       8461 gatatttaaa agggcgtgaa aaggtttatc cgttcgtcca tttgtatgtg catgccaacc
       8521 acagggttcc cctcgggatc aaagtacttt gatccaaccc ctccgctgct atagtgcagt
       8581 cggcttctga cgttcagtgc agccgtcttc tgaaaacgac atgtcgcaca agtcctaagt
       8641 tacgcgacag gctgccgccc tgcccttttc ctggcgtttt cttgtcgcgt gttttagtcg
       8701 cataaagtag aatacttgcg actagaaccg gagacattac gccatgaaca agagcgccgc
       8761 cgctggcctg ctgggctatg cccgcgtcag caccgacgac caggacttga ccaaccaacg
       8821 ggccgaactg cacgcggccg gctgcaccaa gctgttttcc gagaagatca ccggcaccag
       8881 gcgcgaccgc ccggagctgg ccaggatgct tgaccaccta cgccctggcg acgttgtgac
       8941 agtgaccagg ctagaccgcc tggcccgcag cacccgcgac ctactggaca ttgccgagcg
       9001 catccaggag gccggcgcgg gcctgcgtag cctggcagag ccgtgggccg acaccaccac
       9061 gccggccggc cgcatggtgt tgaccgtgtt cgccggcatt gccgagttcg agcgttccct
       9121 aatcatcgac cgcacccgga gcgggcgcga ggccgccaag gcccgaggcg tgaagtttgg
       9181 cccccgccct accctcaccc cggcacagat cgcgcacgcc cgcgagctga tcgaccagga
       9241 aggccgcacc gtgaaagagg cggctgcact gcttggcgtg catcgctcga ccctgtaccg
       9301 cgcacttgag cgcagcgagg aagtgacgcc caccgaggcc aggcggcgcg gtgccttccg
       9361 tgaggacgca ttgaccgagg ccgacgccct ggcggccgcc gagaatgaac gccaagagga
       9421 acaagcatga aaccgcacca ggacggccag gacgaaccgt ttttcattac cgaagagatc
       9481 gaggcggaga tgatcgcggc cgggtacgtg ttcgagccgc ccgcgcacgg ctcaaccgtg
       9541 cggctgcatg aaatcctggc cggtttgtct gatgccaagc tggcggcctg gccggccagc
       9601 ttggccgctg aagaaaccga gcgccgccgt ctaaaaaggt gatgtgtatt tgagtaaaac
       9661 agcttgcgtc atgcggtcgc tgcgtatatg atgcgatgag taaataaaca aatacgcaag
       9721 gggaacgcat gaaggttatc gctgtactta accagaaagg cgggtcaggc aagacgacca
       9781 tcgcaaccca tctagcccgc gccctgcaac tcgccggggc cgatgttctg ttagtcgatt
       9841 ccgatcccca gggcagtgcc cgcgattggg cggccgtgcg ggaagatcaa ccgctaaccg
       9901 ttgtcggcat cgaccgcccg acgattgacc gcgacgtgaa ggccatcggc cggcgcgact
       9961 tcgtagtgat cgacggagcg ccccaggcgg cggacttggc tgtgtccgcg atcaaggcag
      10021 ccgacttcgt gctgattccg gtgcagccaa gcccttacga catatgggcc accgccgacc
      10081 tggtggagct ggttaagcag cgcattgagg tcacggatgg aaggctacaa gcggcctttg
      10141 tcgtgtcgcg ggcgatcaaa ggcacgcgca tcggcggtga ggttgccgag gcgctggccg
      10201 ggtacgagct gcccattctt gagtcccgta tcacgcagcg cgtgagctac ccaggcactg
      10261 ccgccgccgg cacaaccgtt cttgaatcag aacccgaggg cgacgctgcc cgcgaggtcc
      10321 aggcgctggc cgctgaaatt aaatcaaaac tcatttgagt taatgaggta aagagaaaat
      10381 gagcaaaagc acaaacacgc taagtgccgg ccgtccgagc gcacgcagca gcaaggctgc
      10441 aacgttggcc agcctggcag acacgccagc catgaagcgg gtcaactttc agttgccggc
      10501 ggaggatcac accaagctga agatgtacgc ggtacgccaa ggcaagacca ttaccgagct
      10561 gctatctgaa tacatcgcgc agctaccaga gtaaatgagc aaatgaataa atgagtagat
      10621 gaattttagc ggctaaagga ggcggcatgg aaaatcaaga acaaccaggc accgacgccg
      10681 tggaatgccc catgtgtgga ggaacgggcg gttggccagg cgtaagcggc tgggttgtct
      10741 gccggccctg caatggcact ggaaccccca agcccgagga atcggcgtga cggtcgcaaa
      10801 ccatccggcc cggtacaaat cggcgcggcg ctgggtgatg acctggtgga gaagttgaag
      10861 gccgcgcagg ccgcccagcg gcaacgcatc gaggcagaag cacgccccgg tgaatcgtgg
      10921 caagcggccg ctgatcgaat ccgcaaagaa tcccggcaac cgccggcagc cggtgcgccg
      10981 tcgattagga agccgcccaa gggcgacgag caaccagatt ttttcgttcc gatgctctat
      11041 gacgtgggca cccgcgatag tcgcagcatc atggacgtgg ccgttttccg tctgtcgaag
      11101 cgtgaccgac gagctggcga ggtgatccgc tacgagcttc cagacgggca cgtagaggtt
      11161 tccgcagggc cggccggcat ggccagtgtg tgggattacg acctggtact gatggcggtt
      11221 tcccatctaa ccgaatccat gaaccgatac cgggaaggga agggagacaa gcccggccgc
      11281 gtgttccgtc cacacgttgc ggacgtactc aagttctgcc ggcgagccga tggcggaaag
      11341 cagaaagacg acctggtaga aacctgcatt cggttaaaca ccacgcacgt tgccatgcag
      11401 cgtacgaaga aggccaagaa cggccgcctg gtgacggtat ccgagggtga agccttgatt
      11461 agccgctaca agatcgtaaa gagcgaaacc gggcggccgg agtacatcga gatcgagcta
      11521 gctgattgga tgtaccgcga gatcacagaa ggcaagaacc cggacgtgct gacggttcac
      11581 cccgattact ttttgatcga tcccggcatc ggccgttttc tctaccgcct ggcacgccgc
      11641 gccgcaggca aggcagaagc cagatggttg ttcaagacga tctacgaacg cagtggcagc
      11701 gccggagagt tcaagaagtt ctgtttcacc gtgcgcaagc tgatcgggtc aaatgacctg
      11761 ccggagtacg atttgaagga ggaggcgggg caggctggcc cgatcctagt catgcgctac
      11821 cgcaacctga tcgagggcga agcatccgcc ggttcctaat gtacggagca gatgctaggg
      11881 caaattgccc tagcagggga aaaaggtcga aaaggcctct ttcctgtgga tagcacgtac
      11941 attgggaacc caaagccgta cattgggaac cggaacccgt acattgggaa cccaaagccg
      12001 tacattggga accggtcaca catgtaagtg actgatataa aagagaaaaa aggcgatttt
      12061 tccgcctaaa actctttaaa acttattaaa actcttaaaa cccgcctggc ctgtgcataa
      12121 ctgtctggcc agcgcacagc cgaagagctg caaaaagcgc ctacccttcg gtcgctgcgc
      12181 tccctacgcc ccgccgcttc gcgtcggcct atcgcggccg ctggccgctc aaaaatggct
      12241 ggcctacggc caggcaatct accagggcgc ggacaagccg cgccgtcgcc actcgaccgc
      12301 cggcgcccac atcaaggcac cctgcctcgc gcgtttcggt gatgacggtg aaaacctctg
      12361 acacatgcag ctcccggaaa cggtcacagc ttgtctgtaa gcggatgccg ggagcagaca
      12421 agcccgtcag ggcgcgtcag cgggtgttgg cgggtgtcgg ggcgcagcca tgacccagtc
      12481 acgtagcgat agcggagtgt atactggctt aactatgcgg catcagagca gattgtactg
      12541 agagtgcacc atatgcggtg tgaaataccg cacagatgcg taaggagaaa ataccgcatc
      12601 aggcgctctt ccgcttcctc gctcactgac tcgctgcgct cggtcgttcg gctgcggcga
      12661 gcggtatcag ctcactcaaa ggcggtaata cggttatcca cagaatcagg ggataacgca
      12721 ggaaagaaca tgtgagcaaa aggccagcaa aaggccagga accgtaaaaa ggccgcgttg
      12781 ctggcgtttt tccataggct ccgcccccct gacgagcatc acaaaaatcg acgctcaagt
      12841 cagaggtggc gaaacccgac aggactataa agataccagg cgtttccccc tggaagctcc
      12901 ctcgtgcgct ctcctgttcc gaccctgccg cttaccggat acctgtccgc ctttctccct
      12961 tcgggaagcg tggcgctttc tcatagctca cgctgtaggt atctcagttc ggtgtaggtc
      13021 gttcgctcca agctgggctg tgtgcacgaa ccccccgttc agcccgaccg ctgcgcctta
      13081 tccggtaact atcgtcttga gtccaacccg gtaagacacg acttatcgcc actggcagca
      13141 gccactggta acaggattag cagagcgagg tatgtaggcg gtgctacaga gttcttgaag
      13201 tggtggccta actacggcta cactagaagg acagtatttg gtatctgcgc tctgctgaag
      13261 ccagttacct tcggaaaaag agttggtagc tcttgatccg gcaaacaaac caccgctggt
      13321 agcggtggtt tttttgtttg caagcagcag attacgcgca gaaaaaaagg atctcaagaa
      13381 gatcctttga tcttttctac ggggtctgac gctcagtgga acgaaaactc acgttaaggg
      13441 attttggtca tgcattctag gtactaaaac aattcatcca gtaaaatata atattttatt
      13501 ttctcccaat caggcttgat ccccagtaag tcaaaaaata gctcgacata ctgttcttcc
      13561 ccgatatcct ccctgatcga ccggacgcag aaggcaatgt cataccactt gtccgccctg
      13621 ccgcttctcc caagatcaat aaagccactt actttgccat ctttcacaaa gatgttgctg
      13681 tctcccaggt cgccgtggga aaagacaagt tcctcttcgg gcttttccgt ctttaaaaaa
      13741 tcatacagct cgcgcggatc tttaaatgga gtgtcttctt cccagttttc gcaatccaca
      13801 tcggccagat cgttattcag taagtaatcc aattcggcta agcggctgtc taagctattc
      13861 gtatagggac aatccgatat gtcgatggag tgaaagagcc tgatgcactc cgcatacagc
      13921 tcgataatct tttcagggct ttgttcatct tcatactctt ccgagcaaag gacgccatcg
      13981 gcctcactca tgagcagatt gctccagcca tcatgccgtt caaagtgcag gacctttgga
      14041 acaggcagct ttccttccag ccatagcatc atgtcctttt cccgttccac atcataggtg
      14101 gtccctttat accggctgtc cgtcattttt aaatataggt tttcattttc tcccaccagc
      14161 ttatatacct tagcaggaga cattccttcc gtatctttta cgcagcggta tttttcgatc
      14221 agttttttca attccggtga tattctcatt ttagccattt attatttcct tcctcttttc
      14281 tacagtattt aaagataccc caagaagcta attataacaa gacgaactcc aattcactgt
      14341 tccttgcatt ctaaaacctt aaataccaga aaacagcttt ttcaaagttg ttttcaaagt
      14401 tggcgtataa catagtatcg acggagccga ttttgaaacc gcggtgatca caggcagcaa
      14461 cgctctgtca tcgttacaat caacatgcta ccctccgcga gatcatccgt gtttcaaacc
      14521 cggcagctta gttgccgttc ttccgaatag catcggtaac atgagcaaag tctgccgcct
      14581 tacaacggct ctcccgctga cgccgtcccg gactgatggg ctgcctgtat cgagtggtga
      14641 ttttgtgccg agctgccggt cggggagctg ttggctggct ggtggcagga tatattgtgg
      14701 tgtaaacaaa ttgacgctta gacaacttaa taacacattg cggacgtttt taatgtactg
      14761 aattaacgcc gaattaattc gggggatctg gattttagta ctggattttg gttttaggaa
      14821 ttagaaattt tattgataga agtattttac aaatacaaat acatactaag ggtttcttat
      14881 atgctcaaca catgagcgaa accctatagg aaccctaatt cccttatctg ggaactactc
      14941 acacattatt atggagaaaa tagagcttgt cgatcgttaa ttaatcacct ccaagatccc
      15001 ggacgagtgc tggggcgtcg gtttccacta tcggcgagta cttctacaca gccatcggtc
      15061 cagacggccg cgcttctgcg ggcgatttgt gtacgcccga cagtcccggc tccggatcgg
      15121 acgattgcgt cgcatcgacc ctgcgcccaa gctgcatcat cgaaattgcc gtcaaccaag
      15181 ctctgataga gttggtcaag accaatgcgg agcatatacg cccggagccg cggcgatcct
      15241 gcaagctccg gatgcctccg ctcgaagtag cgcgtctgct gctccataca agccaaccac
      15301 ggcctccaga agaagatgtt ggcgacctcg tattgggaat ccccgaacat cgcctcgctc
      15361 cagtcaatga ccgctgttat gcggccattg tccgtcagga cattgttgga gccgaaatcc
      15421 gcgtgcacga ggtgccggac ttcggggcag tcctcggccc aaagcatcag ctcatcgaga
      15481 gcctgcgcga cggacgcact gacggtgtcg tccatcacag tttgccagtg atacacatgg
      15541 ggatcagcaa tcgcgcatat gaaatcacgc catgtagtgt attgaccgat tccttgcggt
      15601 ccgaatgggc cgaacccgct cgtctggcta agatcggccg cagcgatcgc atccatggcc
      15661 tccgcgaccg gctgcagaac agcgggcagt tcggtttcag gcaggtcttg caacgtgaca
      15721 ccctgtgcac ggcgggagat gcaataggtc aggctctcgc tgaattcccc aatgtcaagc
      15781 acttccggaa tcgggagcgc ggccgatgca aagtgccgat aaacataacg atctttgtag
      15841 aaaccatcgg cgcagctatt tacccgcagg acatatccac gccctcctac atcgaagctg
      15901 aaagcacgag attcttcgcc ctccgagagc tgcatcaggt cggacacgct gtcgaacttt
      15961 tcgatcagaa acttctcgac agacgtcgcg gtgagttcag gctttttcat cctaggagag
      16021 atagatttgt agagagagac tggtgatttc agcgtgtcct ctccaaatga aatgaacttc
      16081 cttatataga ggaaggtctt gcgaaggata gtgggattgt gcgtcatccc ttacgtcagt
      16141 ggagatatca catcaatcca cttgctttga agacgtggtt ggaacgtctt ctttttccac
      16201 gatgctcctc gtgggtgggg gtccatcttt gggaccactg tcggcagagg catcttgaac
      16261 gatagccttt cctttatcgc aatgatggca tttgtaggtg ccaccttcct tttctactgt
      16321 ccttttgatg aagtgacaga tagctgggca atggaatccg aggaggtttc ccgatattac
      16381 cctttgttga aaagtctcaa tagccctttg gtcttctgag actgtatctt tgatattctt
      16441 ggagtagacg agagtgtcgt gctccaccat gttatcacat caatccactt gctttgaaga
      16501 cgtggttgga acgtcttctt tttccacgat gctcctcgtg ggtgggggtc catctttggg
      16561 accactgtcg gcagaggcat cttgaacgat agcctttcct ttatcgcaat gatggcattt
      16621 gtaggtgcca ccttcctttt ctactgtcct tttgatgaag tgacagatag ctgggcaatg
      16681 gaatccgagg aggtttcccg atattaccct ttgttgaaaa gtctcaatag ccctttggtc
      16741 ttctgagact gtatctttga tattcttgga gtagacgaga gtgtcgtgct ccaccatg
//
